# Supplementary material for: Development of Clinical Radiomics-Based Models to Predict Survival Outcome in Pancreatic Ductal Adenocarcinoma: A Multicenter Retrospective Study
Source: Diagnostics (Basel). 2024 Mar 28;14(7):712. doi: 10.3390/diagnostics14070712 (PMC11011556; doi:10.3390/diagnostics14070712)
Supplement: Supplementary file 1 [file diagnostics-14-00712-s001.zip]

Archive with 2 entries (2 files):
- Diagnostics - Supplementary Materials-for proof.pdf
- Diagnostics - Supplementary Table S7.xlsx
